# Supplementary material for: Inertial Sensor-Based Motion Tracking in Football with Movement Intensity Quantification
Source: Sensors (Basel). 2020 Apr 29;20(9):2527. doi: 10.3390/s20092527 (PMC7248913; doi:10.3390/s20092527)
Supplement: Supplementary file 1 [file sensors-20-02527-s001.zip]

Archive with 40 entries (33 files):
- Supplementary materials/
- Supplementary materials/imuModel_Example/
- Supplementary materials/imuModel_Example/.DS_Store
- Supplementary materials/imuModel_Example/@Madgwick_Filter/
- Supplementary materials/imuModel_Example/@Madgwick_Filter/Madgwick_Filter.m
- Supplementary materials/imuModel_Example/@Mahony_Filter/
- Supplementary materials/imuModel_Example/@Mahony_Filter/Mahony_Filter.m
- Supplementary materials/imuModel_Example/Create3DModelSensors.m
- Supplementary materials/imuModel_Example/Example Data/
- Supplementary materials/imuModel_Example/Example Data/leftShank.DAT
- Supplementary materials/imuModel_Example/Example Data/leftThigh.DAT
- Supplementary materials/imuModel_Example/Example Data/pelvis.DAT
- Supplementary materials/imuModel_Example/Example Data/rightShank.DAT
- Supplementary materials/imuModel_Example/Example Data/rightThigh.DAT
- Supplementary materials/imuModel_Example/ReadData/
- Supplementary materials/imuModel_Example/ReadData/.DS_Store
- Supplementary materials/imuModel_Example/ReadData/calibrateQuaternion.m
- Supplementary materials/imuModel_Example/ReadData/createSubset.m
- Supplementary materials/imuModel_Example/ReadData/cutData.m
- Supplementary materials/imuModel_Example/ReadData/getIMUData.m
- Supplementary materials/imuModel_Example/ReadData/getRotation.m
- Supplementary materials/imuModel_Example/ReadData/getRotationPelvis.m
- Supplementary materials/imuModel_Example/ReadData/gf2bf.m
- Supplementary materials/imuModel_Example/ReadData/Quaternion_library/
- Supplementary materials/imuModel_Example/ReadData/Quaternion_library/.DS_Store
- Supplementary materials/imuModel_Example/ReadData/Quaternion_library/axisAngle2quatern.m
- Supplementary materials/imuModel_Example/ReadData/Quaternion_library/axisAngle2rotMat.m
- Supplementary materials/imuModel_Example/ReadData/Quaternion_library/euler2rotMat.m
- Supplementary materials/imuModel_Example/ReadData/Quaternion_library/quatern2dcm.m
- Supplementary materials/imuModel_Example/ReadData/Quaternion_library/quatern2euler.m
- Supplementary materials/imuModel_Example/ReadData/Quaternion_library/quatern2rotMat.m
- Supplementary materials/imuModel_Example/ReadData/Quaternion_library/quaternConj.m
- Supplementary materials/imuModel_Example/ReadData/Quaternion_library/quaternInv.m
- Supplementary materials/imuModel_Example/ReadData/Quaternion_library/quaternProd.m
- Supplementary materials/imuModel_Example/ReadData/Quaternion_library/rotMat2euler.m
- Supplementary materials/imuModel_Example/ReadData/Quaternion_library/rotMat2quatern.m
- Supplementary materials/imuModel_Example/ReadData/ReadAndSyncSensors2.m
- Supplementary materials/imuModel_Example/ReadData/sfcorrection.m
- Supplementary materials/imuModel_Example/ReadData/subtractSubSetStruct.m
- Supplementary materials/Supplementary materials tables.docx
