# Supplementary material for: Inertial Sensor-Based Motion Tracking in Football with Movement Intensity Quantification
Source: Sensors (Basel). 2020 Apr 29;20(9):2527. doi: 10.3390/s20092527 (PMC7248913; doi:10.3390/s20092527)
Supplement: Supplementary file 1 [file sensors-20-02527-s001.zip › Supplementary materials/imuModel_Example/ReadData/createSubset.m]

function dataOut = createSubset(dataIn,iStart,iEnd)

%% CREATESUBSET -- Select a particular part of a dataset


%% format data
pelvis = dataIn.pelvis;
rightThigh = dataIn.rightThigh;
rightShank = dataIn.rightShank;
leftThigh = dataIn.leftThigh;
leftShank = dataIn.leftShank;

% create subset complete data
dataOut.pelvis = subtractSubSet(pelvis,iStart,iEnd);
dataOut.rightThigh = subtractSubSet(rightThigh,iStart,iEnd);
dataOut.leftThigh = subtractSubSet(leftThigh,iStart,iEnd);
dataOut.leftShank = subtractSubSet(leftShank,iStart,iEnd);
dataOut.rightShank = subtractSubSet(rightShank,iStart,iEnd);
