# Supplementary material for: Inertial Sensor-Based Motion Tracking in Football with Movement Intensity Quantification
Source: Sensors (Basel). 2020 Apr 29;20(9):2527. doi: 10.3390/s20092527 (PMC7248913; doi:10.3390/s20092527)
Supplement: Supplementary file 1 [file sensors-20-02527-s001.zip › Supplementary materials/imuModel_Example/ReadData/gf2bf.m]

function[data] = gf2bf(data,qRotate)
%% GF2BF -- aligns IMU from body frame to body frames

data.qBF = quatmultiply(data.qBF,qRotate);
data.accBF = quatrotate(qRotate,data.accBF);
data.gyroBF = quatrotate(qRotate,data.gyroBF);
data.accGF = quatrotate(quatinv(data.qBF),data.AccData);
