# Supplementary material for: Inertial Sensor-Based Motion Tracking in Football with Movement Intensity Quantification
Source: Sensors (Basel). 2020 Apr 29;20(9):2527. doi: 10.3390/s20092527 (PMC7248913; doi:10.3390/s20092527)
Supplement: Supplementary file 1 [file sensors-20-02527-s001.zip › Supplementary materials/imuModel_Example/ReadData/Quaternion_library/axisAngle2quatern.m]

function q = axisAngle2quatern(axis, angle)
%AXISANGLE2QUATERN Converts an axis-angle orientation to a quaternion
%
%   q = axisAngle2quatern(axis, angle)
%
%   Converts and axis-angle orientation to a quaternion where a 3D rotation
%   is described by an angular rotation around axis defined by a vector.
%
%   For more information see:
%   http://www.x-io.co.uk/node/8#quaternions
%
%	Date          Author          Notes
%	27/09/2011    SOH Madgwick    Initial release

    q0 = cos(angle./2);
    q1 = -axis(:,1)*sin(angle./2);
    q2 = -axis(:,2)*sin(angle./2);
    q3 = -axis(:,3)*sin(angle./2);
    q = [q0 q1 q2 q3];
end
