# Supplementary material for: Inertial Sensor-Based Motion Tracking in Football with Movement Intensity Quantification
Source: Sensors (Basel). 2020 Apr 29;20(9):2527. doi: 10.3390/s20092527 (PMC7248913; doi:10.3390/s20092527)
Supplement: Supplementary file 1 [file sensors-20-02527-s001.zip › Supplementary materials/imuModel_Example/ReadData/Quaternion_library/quatern2euler.m]

function euler = quatern2euler(q)
%QUATERN2EULER Converts a quaternion orientation to ZYX Euler angles
%
%   q = quatern2euler(q)
%
%   Converts a quaternion orientation to ZYX Euler angles where phi is a
%   rotation around X, theta around Y and psi around Z.
%
%   For more information see:
%   http://www.x-io.co.uk/node/8#quaternions
%
%	Date          Author          Notes
%	27/09/2011    SOH Madgwick    Initial release

    R(1,1,:) = 2.*q(:,1).^2-1+2.*q(:,2).^2;
    R(2,1,:) = 2.*(q(:,2).*q(:,3)-q(:,1).*q(:,4));
    R(3,1,:) = 2.*(q(:,2).*q(:,4)+q(:,1).*q(:,3));
    R(3,2,:) = 2.*(q(:,3).*q(:,4)-q(:,1).*q(:,2));
    R(3,3,:) = 2.*q(:,1).^2-1+2.*q(:,4).^2;

    phi = atan2(R(3,2,:), R(3,3,:) );
    theta = -atan(R(3,1,:) ./ sqrt(1-R(3,1,:).^2) );
    psi = atan2(R(2,1,:), R(1,1,:) );

    euler = [phi(1,:)' theta(1,:)' psi(1,:)'];
end
