# Supplementary material for: Inertial Sensor-Based Motion Tracking in Football with Movement Intensity Quantification
Source: Sensors (Basel). 2020 Apr 29;20(9):2527. doi: 10.3390/s20092527 (PMC7248913; doi:10.3390/s20092527)
Supplement: Supplementary file 1 [file sensors-20-02527-s001.zip › Supplementary materials/imuModel_Example/ReadData/Quaternion_library/quaternInv.m]

function q_inverse = quaternInv(q)
%QUATERNINV Converts a quaternion to its inverse
%
%   q_inverse = quaternInv(q)
%
%   Converts a quaternion to its inverse.
%
%	Date                Author       
%	07/03/2017          Erik Wilmes      

    q_inverse = [q(:,1) -q(:,2) -q(:,3) -q(:,4)]./(norm(q).^2);
end
