# Supplementary material for: Inertial Sensor-Based Motion Tracking in Football with Movement Intensity Quantification
Source: Sensors (Basel). 2020 Apr 29;20(9):2527. doi: 10.3390/s20092527 (PMC7248913; doi:10.3390/s20092527)
Supplement: Supplementary file 1 [file sensors-20-02527-s001.zip › Supplementary materials/imuModel_Example/ReadData/Quaternion_library/rotMat2quatern.m]

function q = rotMat2quatern(R)
%ROTMAT2QUATERN Converts a rotation matrix orientation to a quaternion
%
%   q = axisAngle2quatern(axis, angle)
%
%   Converts a rotation matrix orientation to a quaternion.
%
%   For more information see:
%   http://www.x-io.co.uk/node/8#quaternions
%
%	Date          Author          Notes
%	27/09/2011    SOH Madgwick    Initial release

    [row col numR] = size(R);
    q = zeros(numR, 4);
    K = zeros(4,4);
    for i = 1:numR
        K(1,1) = (1/3) * (R(1,1,i) - R(2,2,i) - R(3,3,i));
        K(1,2) = (1/3) * (R(2,1,i) + R(1,2,i));
        K(1,3) = (1/3) * (R(3,1,i) + R(1,3,i));
        K(1,4) = (1/3) * (R(2,3,i) - R(3,2,i));
        K(2,1) = (1/3) * (R(2,1,i) + R(1,2,i));
        K(2,2) = (1/3) * (R(2,2,i) - R(1,1,i) - R(3,3,i));
        K(2,3) = (1/3) * (R(3,2,i) + R(2,3,i));
        K(2,4) = (1/3) * (R(3,1,i) - R(1,3,i));
        K(3,1) = (1/3) * (R(3,1,i) + R(1,3,i));
        K(3,2) = (1/3) * (R(3,2,i) + R(2,3,i));
        K(3,3) = (1/3) * (R(3,3,i) - R(1,1,i) - R(2,2,i));
        K(3,4) = (1/3) * (R(1,2,i) - R(2,1,i));
        K(4,1) = (1/3) * (R(2,3,i) - R(3,2,i));
        K(4,2) = (1/3) * (R(3,1,i) - R(1,3,i));
        K(4,3) = (1/3) * (R(1,2,i) - R(2,1,i));
        K(4,4) = (1/3) * (R(1,1,i) + R(2,2,i) + R(3,3,i));
        [V,D] = eig(K);
        %p = find(max(D));
        %q = V(:,p)';
        q(i,:) = V(:,4)';
        q(i,:) = [q(i,4) q(i,1) q(i,2) q(i,3)];
    end
end
