# Supplementary material for: Inertial Sensor-Based Motion Tracking in Football with Movement Intensity Quantification
Source: Sensors (Basel). 2020 Apr 29;20(9):2527. doi: 10.3390/s20092527 (PMC7248913; doi:10.3390/s20092527)
Supplement: Supplementary file 1 [file sensors-20-02527-s001.zip › Supplementary materials/imuModel_Example/ReadData/sfcorrection.m]

function [ data ] = sfcorrection( data, fssensor, fsideaal)
%klokfrequenties zijn zelden precies 1000 of 500 Hz met deze functie wordt zo goed
%mogelijk de sf gelijk aan 1000 of 500 Hz gemaakt

tsdata=timeseries(data);


if fssensor<fsideaal %er moeten samples bij
for i=1:floor(length(data)/round(fsideaal/(fsideaal-fssensor)))
    
    index=i*round(fsideaal/(fsideaal-fssensor))+i;
    
    tsdata=addsample(tsdata,'Data',tsdata.Data(index,:),'OverwriteFlag',false,'Time',index-i);
  
    
end    

elseif fssensor>fsideaal % ermoeten samples af

for i=1:floor(length(data)/round(fsideaal/(fssensor-fsideaal)))
    
    index=i*round(fsideaal/(fssensor-fsideaal))-i;
    
    tsdata=delsample(tsdata,'Index',index);
  %tsdata1.Data=[tsdata.Data(1:index-1,:) tsdata.Data(index:end,:)];
    
end   

    
end    
    
    
    
data=tsdata.Data;

%  if fssensor>fsideaal % ermoeten samples af
% 
% for i=1:floor(length(data)/round(fsideaal/(fssensor-fsideaal)))
%     
%     index=i*round(fsideaal/(fssensor-fsideaal))-i;
%     
%  data(index,:)=[];
%     
% end   
% 
% else
%     warndlg('geen downsampling!','warning')
%  end


end
