# Supplementary material for: Inertial Sensor-Based Motion Tracking in Football with Movement Intensity Quantification
Source: Sensors (Basel). 2020 Apr 29;20(9):2527. doi: 10.3390/s20092527 (PMC7248913; doi:10.3390/s20092527)
Supplement: Supplementary file 1 [file sensors-20-02527-s001.zip › Supplementary materials/imuModel_Example/ReadData/subtractSubSetStruct.m]

function data = subtractSubSetStruct(data,iStart,iEnd)
%% SUBTRACTSUBSET--

% obtain structure field names
structFields = fieldnames(data);

% get relevant data
for i = 1:length(structFields);
    x = getfield(data,structFields{i});
    if size(x,1)>1
        x = x(iStart:iEnd,:);
        data = setfield(data,structFields{i},x);
    end
end

if isfield(data,'time')
    % set begin time to 0
    data.time = data.time-data.time(1);
end
